# Supplementary material for: Social complexity affects cognitive abilities but not brain structure in a Poeciliid fish
Source: Behav Ecol. 2024 Apr 2;35(3):arae026. doi: 10.1093/beheco/arae026 (PMC11025466; doi:10.1093/beheco/arae026)
Supplement: arae026_suppl_Supplementary_Videos [file arae026_suppl_supplementary_videos.zip]

Archive with 3 entries (3 files):
- arae026_suppl_Supplementary_Video_S1.mp4
- arae026_suppl_Supplementary_Video_S2.mp4
- arae026_suppl_Supplementary_Video_S3.mp4
